# Supplementary material for: Cardiac fibroblasts regulate the development of heart failure via Htra3-TGF-β-IGFBP7 axis
Source: Nat Commun. 2022 Jun 7;13:3275. doi: 10.1038/s41467-022-30630-y (PMC9174232; doi:10.1038/s41467-022-30630-y)
Supplement: Supplementary file 5 — Supplementary Data 1 [file 41467_2022_30630_MOESM5_ESM.xlsx]

## Sheet: Supplementary Table 1. the LR i
ligand	receptor	ligand module	receptor module	corresponding cell type
Adam10	Axl	2	1	M0=N/A
Adam10	Epha3	2	0	M1=fibroblast
Adam12	Itga9	0	9	M2=endothelial cell
Adam12	Itgb1	0	2	M3=macrophage
Adam12	Sdc4	0	3	M4=cardiomyocyte
Adam15	Itga5	2	0	M5=lymphocyte
Adam15	Itga9	2	9	M6=neuron-like cell
Adam15	Itgav	2	6	M7=pericyte
Adam15	Itgb1	2	2	M8=mast cell
Adam15	Itgb3	2	0	M9=vascular smooth muscle cell
Adam17	Itga5	0	0
Adam17	Itgb1	0	2
Adam17	Notch1	0	2
Adam23	Itga5	0	0
Adam23	Itgb3	0	0
Adam9	Itga3	1	8
Adam9	Itga6	1	2
Adam9	Itgav	1	6
Adam9	Itgb1	1	2
Adam9	Itgb5	1	1
Adm	Calcrl	1	2
Adm	Gpr182	1	0
Adm	Ramp2	1	2
Agrn	Atp1a3	0	5
Agrn	Lrp4	0	1
Agrn	Musk	0	0
Ahsg	Insr	0	4
Alox5ap	Alox5	3	3
Angpt1	Itga5	0	0
Angpt1	Itgb1	0	2
Angpt1	Tek	0	2
Angpt1	Tie1	0	2
Angpt2	Tek	0	2
Angpt2	Tie1	0	2
Angptl1	Tek	0	2
Angptl2	Tie1	1	2
Angptl3	Itga5	4	0
Angptl3	Itgav	4	6
Angptl3	Itgb3	4	0
Angptl4	Tie1	0	2
Anxa1	Dysf	1	2
Anxa1	Egfr	1	1
Apln	Aplnr	0	2
Apod	Lepr	6	0
Apoe	Ldlr	3	0
Apoe	Lrp1	3	1
Apoe	Lrp5	3	0
Apoe	Scarb1	3	2
Apoe	Sorl1	3	5
Apoe	Vldlr	3	4
App	Cav1	2	2
App	Cd74	2	5
App	Gpc1	2	4
App	Lrp1	2	1
App	Ncstn	2	0
App	Ngfr	2	6
App	Slc45a3	2	0
App	Tnfrsf21	2	7
Arf1	Insr	4	4
Arf1	Pld2	4	0
B2m	Hfe	2	3
B2m	Tfrc	2	4
Bdnf	Ddr1	0	1
Bdnf	Ngfr	0	6
Bdnf	Ngfrap1	0	0
Bdnf	Ntrk2	0	0
Bdnf	Sort1	0	0
Bgn	Ly96	1	0
Bgn	Tlr1	1	5
Bgn	Tlr2	1	5
Bgn	Tlr4	1	0
Bmp2	Acvr1	3	0
Bmp2	Acvr2a	3	0
Bmp2	Acvr2b	3	0
Bmp2	Bmpr1a	3	9
Bmp2	Bmpr2	3	0
Bmp2	Eng	3	2
Bmp2	Hfe2	3	4
Bmp4	Acvr1	1	0
Bmp4	Acvr2a	1	0
Bmp4	Acvr2b	1	0
Bmp4	Bmpr1a	1	9
Bmp4	Bmpr2	1	0
Bmp4	Hfe2	1	4
Bmp5	Acvr1	0	0
Bmp5	Acvr2a	0	0
Bmp5	Acvr2b	0	0
Bmp5	Bmpr1a	0	9
Bmp5	Bmpr2	0	0
Bmp5	Hfe2	0	4
Bmp6	Acvr1	0	0
Bmp6	Acvr2a	0	0
Bmp6	Acvr2b	0	0
Bmp6	Bmpr1a	0	9
Bmp6	Bmpr2	0	0
Bmp7	Acvr1	0	0
Bmp7	Acvr2a	0	0
Bmp7	Acvr2b	0	0
Bmp7	Bmpr1a	0	9
Bmp7	Bmpr2	0	0
Bmp7	Eng	0	2
Bst1	Cav1	0	2
Btc	Egfr	0	1
Btc	Erbb2	0	0
Btc	Erbb3	0	6
C1qa	Cd93	3	2
C1qa	Cspg4	3	7
C1qb	Lrp1	3	1
C3	C3ar1	1	3
C3	Cd46	1	0
C3	Cd81	1	2
C3	Ifitm1	1	0
C3	Itgam	1	3
C3	Itgb2	1	5
C3	Lrp1	1	1
C4b	Cd46	0	0
Calm1	Abca1	2	0
Calm1	Adcyap1r1	2	0
Calm1	Cacna1c	2	4
Calm1	Egfr	2	1
Calm1	Fas	2	0
Calm1	Insr	2	4
Calm1	Kcnq1	2	0
Calm1	Mylk	2	9
Calm1	Pde1a	2	1
Calm1	Pde1b	2	7
Calm1	Pde1c	2	4
Calm1	Ppapdc2	2	0
Calm1	Ptpra	2	0
Calm1	Scn4a	2	4
Calm1	Trpc3	2	7
Calm2	Abca1	4	0
Calm2	Cacna1c	4	4
Calm2	Egfr	4	1
Calm2	Insr	4	4
Calm2	Kcnq1	4	0
Calm2	Mylk	4	9
Calm2	Pde1a	4	1
Calm2	Pde1b	4	7
Calm2	Pde1c	4	4
Calm2	Ppapdc2	4	0
Calm2	Scn4a	4	4
Calm3	Abca1	1	0
Calm3	Egfr	1	1
Calm3	Insr	1	4
Calm3	Kcnq1	1	0
Calm3	Mylk	1	9
Calm3	Pde1a	1	1
Calm3	Pde1b	1	7
Calm3	Pde1c	1	4
Calm3	Ppapdc2	1	0
Calm3	Scn4a	1	4
Calr	Itga2b	1	9
Calr	Itga3	1	8
Calr	Itgav	1	6
Calr	Lrp1	1	1
Calr	Scarf1	1	2
Ccl11	Ccr2	0	5
Ccl11	Ccr5	0	3
Ccl24	Ccr2	3	5
Ccl25	Ccr10	0	0
Ccl2	Ccr1	3	3
Ccl2	Ccr10	3	0
Ccl2	Ccr2	3	5
Ccl2	Ccr5	3	3
Ccl3	Ccr1	3	3
Ccl3	Ccr5	3	3
Ccl4	Ccr1	3	3
Ccl4	Ccr5	3	3
Ccl7	Ccr1	3	3
Ccl7	Ccr10	3	0
Ccl7	Ccr2	3	5
Ccl7	Ccr5	3	3
Ccl8	Ccr1	3	3
Ccl8	Ccr2	3	5
Ccl8	Ccr5	3	3
Cd14	Itga4	3	3
Cd14	Itgb1	3	2
Cd55	Cd97	1	2
Cfh	Itgam	1	3
Clcf1	Cntfr	0	0
Clcf1	Crlf1	0	0
Clcf1	Il6st	0	8
Clcf1	Lifr	0	3
Clec11a	Kit	1	2
Col11a1	Ddr1	0	1
Col11a1	Itgb1	0	2
Col14a1	Cd44	1	3
Col18a1	Gpc1	6	4
Col18a1	Gpc4	6	0
Col18a1	Itga5	6	0
Col18a1	Itgb1	6	2
Col18a1	Kdr	6	2
Col1a1	Cd36	1	2
Col1a1	Cd44	1	3
Col1a1	Cd93	1	2
Col1a1	Ddr1	1	1
Col1a1	Ddr2	1	1
Col1a1	Flt4	1	2
Col1a1	Itga1	1	2
Col1a1	Itga11	1	1
Col1a1	Itga5	1	0
Col1a1	Itgav	1	6
Col1a1	Itgb1	1	2
Col1a1	Tmprss6	1	0
Col1a2	Cd36	1	2
Col1a2	Cd44	1	3
Col1a2	Cd93	1	2
Col1a2	Flt4	1	2
Col1a2	Itga1	1	2
Col1a2	Itga11	1	1
Col1a2	Itga2b	1	9
Col1a2	Itgav	1	6
Col1a2	Itgb1	1	2
Col1a2	Itgb3	1	0
Col3a1	Ddr1	1	1
Col3a1	Ddr2	1	1
Col3a1	Itgb1	1	2
Col4a1	Cd47	2	2
Col4a1	Cd93	2	2
Col4a1	Itga1	2	2
Col4a1	Itgav	2	6
Col4a1	Itgb1	2	2
Col4a1	Itgb8	2	0
Col4a2	Cd93	2	2
Col4a3	Cd47	7	2
Col4a3	Cd93	7	2
Col4a3	Itga1	7	2
Col4a3	Itgav	7	6
Col4a3	Itgb1	7	2
Col4a4	Cd47	1	2
Col4a4	Cd93	1	2
Col4a4	Itga1	1	2
Col4a4	Itgav	1	6
Col4a4	Itgb1	1	2
Col4a5	Cd47	1	2
Col4a5	Cd93	1	2
Col4a5	Itga1	1	2
Col4a5	Itgav	1	6
Col4a5	Itgb1	1	2
Col4a6	Cd47	0	2
Col4a6	Cd93	0	2
Col4a6	Itga1	0	2
Col4a6	Itgav	0	6
Col4a6	Itgb1	0	2
Col5a1	Itga1	1	2
Col5a1	Itgb1	1	2
Col5a1	Sdc3	1	2
Col5a2	Ddr1	1	1
Col5a2	Itga1	1	2
Col5a2	Itgb1	1	2
Col5a3	Sdc3	1	2
Col6a1	Itga1	1	2
Col6a1	Itga6	1	2
Col6a1	Itgb1	1	2
Col6a2	Itga1	1	2
Col6a2	Itgb1	1	2
Col8a1	Itga1	1	2
Colq	Musk	0	0
Cp	Slc40a1	1	0
Csf1	Csf1r	0	3
Ctf1	Il6st	4	8
Ctf1	Lifr	4	3
Ctgf	Itga5	1	0
Ctgf	Itgam	1	3
Ctgf	Itgb2	1	5
Ctgf	Lrp1	1	1
Ctgf	Lrp6	1	0
Ctgf	Ntrk1	1	0
Cthrc1	Fzd3	0	0
Cthrc1	Fzd5	0	0
Cthrc1	Fzd6	0	2
Cx3cl1	Cx3cr1	0	3
Cxcl10	Sdc4	0	3
Cxcl12	Cxcr4	2	5
Cxcl12	Itgb1	2	2
Cxcl12	Sdc4	2	3
Cxcl16	Cxcr6	3	0
Cyr61	Cav1	1	2
Cyr61	Itga5	1	0
Cyr61	Itgam	1	3
Cyr61	Itgav	1	6
Cyr61	Itgb2	1	5
Cyr61	Itgb3	1	0
Cyr61	Itgb5	1	1
Dcn	Egfr	1	1
Dhh	Boc	6	0
Dhh	Cdon	6	0
Dhh	Ptch1	6	0
Dhh	Ptch2	6	0
Dll1	Notch1	0	2
Dll1	Notch2	0	1
Dll1	Notch3	0	7
Dll1	Notch4	0	2
Dll4	Notch1	2	2
Dll4	Notch2	2	1
Dll4	Notch3	2	7
Dll4	Notch4	2	2
Dusp18	Cd151	4	2
Dusp18	Itga1	4	2
Dusp18	Itga3	4	8
Dusp18	Itga6	4	2
Dusp18	Itga7	4	7
Dusp18	Itgb1	4	2
Dusp18	Itgb4	4	6
Dusp18	Rpsa	4	4
Ebi3	Il27ra	5	0
Ebi3	Il6st	5	8
Ecm1	Cachd1	1	0
Eda	Eda2r	1	0
Edn1	Ednra	0	7
Edn1	Ednrb	0	2
Edn1	Eltd1	0	2
Edn3	Ednra	0	7
Edn3	Ednrb	0	2
Efemp1	Egfr	8	1
Efemp2	Aqp1	1	2
Efemp2	Plscr4	1	2
Efna1	Epha1	2	9
Efna1	Epha2	2	0
Efna1	Epha3	2	0
Efna1	Epha4	2	0
Efna1	Epha7	2	6
Efna1	Ephb1	2	0
Efna1	Ephb6	2	0
Efna2	Epha1	0	9
Efna2	Epha2	0	0
Efna2	Epha3	0	0
Efna2	Epha4	0	0
Efna2	Epha7	0	6
Efna4	Epha1	0	9
Efna4	Epha2	0	0
Efna4	Epha3	0	0
Efna4	Epha4	0	0
Efna4	Epha7	0	6
Efna5	Epha1	0	9
Efna5	Epha2	0	0
Efna5	Epha3	0	0
Efna5	Epha4	0	0
Efna5	Epha7	0	6
Efna5	Ephb1	0	0
Efna5	Ephb6	0	0
Efnb1	Epha4	2	0
Efnb1	Ephb1	2	0
Efnb1	Ephb3	2	0
Efnb1	Ephb4	2	2
Efnb1	Ephb6	2	0
Efnb1	Erbb2	2	0
Efnb2	Epha3	2	0
Efnb2	Epha4	2	0
Efnb2	Ephb1	2	0
Efnb2	Ephb3	2	0
Efnb2	Ephb4	2	2
Efnb2	Ephb6	2	0
Efnb2	Grm1	2	4
Efnb2	Pecam1	2	2
Efnb3	Epha4	4	0
Efnb3	Ephb1	4	0
Efnb3	Ephb3	4	0
Efnb3	Ephb4	4	2
Efnb3	Ephb6	4	0
Egf	Cav1	0	2
Egf	Egfr	0	1
Egf	Erbb2	0	0
Egf	Erbb3	0	6
F13a1	Itga4	3	3
F13a1	Itga9	3	9
F13a1	Itgb1	3	2
F8	Ldlr	0	0
F8	Lrp1	0	1
Farp2	Plxna1	0	0
Farp2	Plxna2	0	2
Farp2	Plxna4	0	0
Fat4	Dchs1	2	0
Fbln1	Itgb1	1	2
Fbln2	Itgb3	1	0
Fbn1	Itga5	1	0
Fbn1	Itgav	1	6
Fbn1	Itgb1	1	2
Fbn1	Itgb3	1	0
Fbn1	Itgb6	1	4
Fgf10	Fgfr1	0	1
Fgf10	Fgfr3	0	0
Fgf13	Egfr	4	1
Fgf13	Fgfr1	4	1
Fgf13	Fgfr3	4	0
Fgf13	Scn5a	4	4
Fgf14	Fgfr1	0	1
Fgf14	Fgfr3	0	0
Fgf16	Fgfr1	0	1
Fgf16	Fgfr3	0	0
Fgf18	Fgfr1	8	1
Fgf18	Fgfr3	8	0
Fgf1	Cd44	4	3
Fgf1	Egfr	4	1
Fgf1	Fgfr1	4	1
Fgf1	Fgfr3	4	0
Fgf1	Fgfrl1	4	0
Fgf1	Nrp1	4	2
Fgf2	Cd44	0	3
Fgf2	Fgfr1	0	1
Fgf2	Fgfr3	0	0
Fgf2	Fgfrl1	0	0
Fgf2	Gpc4	0	0
Fgf2	Nrp1	0	2
Fgf2	Sdc1	0	0
Fgf2	Sdc2	0	1
Fgf2	Sdc3	0	2
Fgf2	Sdc4	0	3
Fgf6	Fgfr1	0	1
Fgf6	Fgfr3	0	0
Fgf6	Sdc4	0	3
Fgf7	Fgfr1	0	1
Fgf7	Fgfr3	0	0
Fgf7	Nrp1	0	2
Fgf9	Fgfr1	4	1
Fgf9	Fgfr3	4	0
Fgl1	Egfr	0	1
Figf	Flt1	1	2
Figf	Flt4	1	2
Figf	Itga1	1	2
Figf	Itga4	1	3
Figf	Itga5	1	0
Figf	Itga9	1	9
Figf	Itgb1	1	2
Figf	Kdr	1	2
Figf	Nrp2	1	2
Fn1	C5ar1	0	3
Fn1	Cd44	0	3
Fn1	Flt4	0	2
Fn1	Il17rc	0	0
Fn1	Itga2b	0	9
Fn1	Itga3	0	8
Fn1	Itga4	0	3
Fn1	Itga5	0	0
Fn1	Itga6	0	2
Fn1	Itga8	0	9
Fn1	Itga9	0	9
Fn1	Itgav	0	6
Fn1	Itgb1	0	2
Fn1	Itgb3	0	0
Fn1	Itgb6	0	4
Fn1	Itgb8	0	0
Fn1	Nt5e	0	0
Fn1	Plaur	0	5
Fn1	Robo4	0	2
Fn1	Sdc2	0	1
Fn1	Tmprss6	0	0
Fn1	Tnfrsf11b	0	8
Fst	Bmpr2	0	0
Fst	Hfe2	0	4
Gas6	Axl	3	1
Gas6	Mertk	3	0
Gas6	Tyro3	3	0
Gdf10	Acvr1b	0	0
Gdf6	Bmpr1a	0	9
Gdf6	Bmpr2	0	0
Gdf9	Acvr2a	0	0
Gdf9	Bmpr1a	0	9
Gdf9	Bmpr2	0	0
Gdf9	Fxyd6	0	0
Gdf9	Orai2	0	0
Gdf9	Tgfbr1	0	0
Gnai2	Adcy7	2	0
Gnai2	Adcy9	2	0
Gnai2	Adora1	2	0
Gnai2	C5ar1	2	3
Gnai2	Cav1	2	2
Gnai2	Ccr5	2	3
Gnai2	Ednra	2	7
Gnai2	Ednrb	2	2
Gnai2	Egfr	2	1
Gnai2	F2r	2	1
Gnai2	Igf1r	2	9
Gnai2	P2ry12	2	3
Gnai2	Ptpru	2	0
Gnai2	S1pr1	2	2
Gnai2	S1pr3	2	7
Gnai2	S1pr4	2	0
Gnai2	Tbxa2r	2	2
Gnai2	Unc5b	2	2
Gnas	Adcy7	2	0
Gnas	Adcy9	2	0
Gnas	Adora1	2	0
Gnas	Ptgir	2	7
Gnb3	Tgfbr1	4	0
Gpc3	Cd81	9	2
Gpc3	Igf1r	9	9
Gstp1	Traf2	4	0
Has2	Cd44	0	3
Hbegf	Cd44	0	3
Hbegf	Cd82	0	0
Hbegf	Cd9	0	2
Hbegf	Egfr	0	1
Hbegf	Erbb2	0	0
Hbegf	Prlr	0	4
Hdc	Hrh2	8	0
Hmgb1	Sdc1	4	0
Hmgb1	Thbd	4	2
Hsp90aa1	Egfr	4	1
Hsp90aa1	Fgfr3	4	0
Hsp90b1	Erbb2	1	0
Hsp90b1	Lrp1	1	1
Hsp90b1	Tlr1	1	5
Hsp90b1	Tlr2	1	5
Hsp90b1	Tlr4	1	0
Hsp90b1	Tlr7	1	3
Hsp90b1	Tlr9	1	5
Hspa1a	Tlr4	0	0
Hspg2	Itgb1	1	2
Hspg2	Ptprs	1	1
Hspg2	Sdc1	1	0
Icam1	Cav1	0	2
Icam1	Egfr	0	1
Icam1	Il2rg	0	2
Icam1	Itgal	0	5
Icam1	Itgam	0	3
Icam1	Itgb2	0	5
Icam2	Itgal	2	5
Icam2	Itgam	2	3
Icam2	Itgb2	2	5
Icam4	Itga2b	0	9
Icam4	Itga4	0	3
Icam4	Itgal	0	5
Icam4	Itgam	0	3
Icam4	Itgav	0	6
Icam4	Itgb1	0	2
Icam4	Itgb2	0	5
Icam4	Itgb3	0	0
Igf1	Igf1r	1	9
Igf1	Insr	1	4
Igf2	Igf1r	0	9
Igf2	Igf2r	0	0
Igf2	Insr	0	4
Igfbp4	Fzd8	1	6
Igfbp4	Lrp6	1	0
Il12a	Cd28	0	0
Il12a	Il12rb2	0	0
Il15	Il15ra	0	0
Il15	Il2rg	0	2
Il16	Ccr5	0	3
Il16	Kcnd2	0	4
Il16	Kcnj15	0	9
Il18	Cd48	5	3
Il18	Il1rl2	5	0
Il1b	Adrb2	5	3
Il1b	Il1r1	5	0
Il1b	Il1rap	5	6
Il1rn	Il1r1	0	0
Il1rn	Il1rl2	0	0
Il34	Csf1r	7	3
Il6	F3	0	1
Il6	Il6st	0	8
Inha	Acvr1	0	0
Inha	Acvr1b	0	0
Inha	Acvr2a	0	0
Inha	Acvr2b	0	0
Inha	Tgfbr3	0	1
Inhba	Acvr1	0	0
Inhba	Acvr1b	0	0
Inhba	Acvr2a	0	0
Inhba	Acvr2b	0	0
Inhba	Bambi	0	9
Inhba	Eng	0	2
Inhba	Tgfbr3	0	1
Inhbb	Acvr1	1	0
Inhbb	Acvr1b	1	0
Inhbb	Acvr2a	1	0
Inhbb	Acvr2b	1	0
Itgb3bp	Itgb3	0	0
Itgb3bp	Itgb5	0	1
Jag1	Notch1	6	2
Jag1	Notch2	6	1
Jag1	Notch3	6	7
Jag1	Notch4	6	2
Jag2	Notch1	2	2
Jag2	Notch2	2	1
Jag2	Notch3	2	7
Jag2	Notch4	2	2
L1cam	Egfr	6	1
L1cam	Erbb2	6	0
L1cam	Erbb3	6	6
L1cam	Itga5	6	0
L1cam	Itgav	6	6
Lama2	Itga1	1	2
Lama2	Itga3	1	8
Lama2	Itga6	1	2
Lama2	Itga7	1	7
Lama2	Itgb1	1	2
Lama2	Itgb4	1	6
Lama2	Rpsa	1	4
Lama3	Sdc2	0	1
Lama4	Itga3	2	8
Lama4	Itga6	2	2
Lama4	Itgav	2	6
Lama4	Itgb1	2	2
Lama5	Bcam	0	2
Lama5	Itga3	0	8
Lama5	Itga6	0	2
Lama5	Itgb1	0	2
Lama5	Itgb4	0	6
Lama5	Sdc1	0	0
Lamb1	Itga1	1	2
Lamb1	Itga3	1	8
Lamb1	Itga6	1	2
Lamb1	Itga7	1	7
Lamb1	Itgav	1	6
Lamb1	Itgb1	1	2
Lamb1	Itgb4	1	6
Lamb2	Rpsa	1	4
Lamb3	Cd151	0	2
Lamb3	Col17a1	0	0
Lamb3	Itga3	0	8
Lamb3	Itga6	0	2
Lamb3	Itgb1	0	2
Lamb3	Itgb4	0	6
Lamc1	Itga1	1	2
Lamc1	Itga3	1	8
Lamc1	Itga6	1	2
Lamc1	Itga7	1	7
Lamc1	Itgav	1	6
Lamc1	Itgb1	1	2
Lamc1	Itgb4	1	6
Lamc2	Cd151	0	2
Lamc2	Col17a1	0	0
Lamc2	Itga3	0	8
Lamc2	Itga6	0	2
Lamc2	Itgb1	0	2
Lamc2	Itgb4	0	6
Lamc3	Itga3	9	8
Lamc3	Itga6	9	2
Lamc3	Itgb1	9	2
Lamc3	Itgb4	9	6
Lgals3bp	Itgb1	0	2
Lgals3bp	Vangl1	0	0
Lin7c	Abca1	0	0
Lpl	Cd44	4	3
Lpl	Gpihbp1	4	2
Lpl	Lrp1	4	1
Lpl	Sdc1	4	0
Lpl	Vldlr	4	4
Lrpap1	Ldlr	0	0
Lrpap1	Lrp1	0	1
Lrpap1	Sorl1	0	5
Lrpap1	Sort1	0	0
Lrpap1	Vldlr	0	4
Ltbp1	Itgb5	1	1
Ltbp3	Itgb5	1	1
Ly86	Cd180	3	5
Mdk	Itga4	1	3
Mdk	Itga6	1	2
Mdk	Itgb1	1	2
Mdk	Lrp1	1	1
Mdk	Ptprb	1	2
Mdk	Ptprz1	1	6
Mdk	Sdc1	1	0
Mdk	Sdc3	1	2
Mdk	Sdc4	1	3
Mfap2	Notch1	1	2
Mfap5	Notch1	1	2
Mfge8	Itgav	7	6
Mfge8	Itgb3	7	0
Mfge8	Pdgfrb	7	7
Mfng	Notch1	2	2
Mfng	Notch2	2	1
Mllt4	Epha7	2	6
Mllt4	Ephb3	2	0
Mllt4	Ephb6	2	0
Mllt4	F11r	2	2
Mllt4	Nrxn2	2	0
Mllt4	Pvrl1	2	0
Mllt4	Pvrl2	2	0
Mllt4	Pvrl3	2	0
Mmp12	Plaur	0	5
Mmp13	Lrp1	0	1
Mmp2	Sdc2	1	1
Myoc	Fzd1	0	1
Myoc	Fzd3	0	0
Myoc	Fzd4	0	2
Myoc	Fzd7	0	0
Nampt	Insr	4	4
Ncam1	Cacna1c	6	4
Ncam1	Fgfr1	6	1
Ncam1	Gfra1	6	1
Ncam1	Ptpra	6	0
Ncam1	Robo1	6	0
Ngf	Kidins220	1	0
Ngf	Maged1	1	1
Ngf	Ngfr	1	6
Ngf	Ngfrap1	1	0
Ngf	Ntrk1	1	0
Ngf	Sort1	1	0
Nid1	Itga3	1	8
Nid1	Itgav	1	6
Nid1	Itgb1	1	2
Nid1	Itgb3	1	0
Nid1	Ptprf	1	0
Nlgn2	Nrxn2	0	0
Nov	Notch1	0	2
Nov	Plxna1	0	0
Nppa	Npr1	0	2
Nppb	Npr1	4	2
Nppb	Npr2	4	0
Nrg4	Egfr	0	1
Nrg4	Erbb2	0	0
Nrtn	Gfra1	0	1
Nrtn	Gfra2	0	6
Nrtn	Ret	0	1
Ntf3	Ngfr	9	6
Ntf3	Ntrk1	9	0
Ntf3	Ntrk2	9	0
Ntn1	Adora2b	0	0
Ntn1	Neo1	0	8
Ntn1	Unc5a	0	0
Ntn1	Unc5b	0	2
Ntng2	Lrrc4	0	0
Nucb2	Erap1	1	0
Osm	Il6st	5	8
Osm	Lifr	5	3
Osm	Osmr	5	2
Papln	Sirpa	0	3
Pdap1	Pdgfrb	0	7
Pdgfa	Pdgfra	6	1
Pdgfa	Pdgfrb	6	7
Pdgfb	Art1	2	4
Pdgfb	Itgav	2	6
Pdgfb	Lrp1	2	1
Pdgfb	Pdgfra	2	1
Pdgfb	Pdgfrb	2	7
Pdgfb	S1pr1	2	2
Pdgfc	Flt1	3	2
Pdgfc	Flt4	3	2
Pdgfc	Kdr	3	2
Pdgfc	Pdgfra	3	1
Pdgfc	Pdgfrb	3	7
Pdgfd	Pdgfra	2	1
Pdgfd	Pdgfrb	2	7
Penk	Ogfr	1	0
Pf4	Ldlr	3	0
Pf4	Procr	3	0
Pf4	Sdc2	3	1
Pf4	Thbd	3	2
Pgf	Flt1	0	2
Pgf	Nrp1	0	2
Pgf	Nrp2	0	2
Pigf	Flt1	0	2
Plat	Itgam	1	3
Plat	Itgb2	1	5
Plat	Lrp1	1	1
Plau	Igf2r	0	0
Plau	Itga3	0	8
Plau	Itga5	0	0
Plau	Itgam	0	3
Plau	Itgav	0	6
Plau	Itgb1	0	2
Plau	Itgb2	0	5
Plau	Itgb5	0	1
Plau	Lrp1	0	1
Plau	Mrc2	0	1
Plau	Plaur	0	5
Plau	Vldlr	0	4
Pltp	Abca1	3	0
Prnd	Rpsa	0	4
Pros1	Axl	2	1
Pros1	Tyro3	2	0
Prss23	Tmem222	8	0
Psap	Lrp1	3	1
Psap	Sort1	3	0
Psen1	Cd44	0	3
Psen1	Ncstn	0	0
Psen1	Notch1	0	2
Psen1	Notch2	0	1
Psen1	Notch3	0	7
Psen1	Notch4	0	2
Pspn	Gfra1	0	1
Pspn	Gfra4	0	0
Pspn	Ret	0	1
Pspn	Sdc3	0	2
Ptdss1	Jmjd6	0	2
Ptdss1	Scarb1	0	2
Ptgs2	Alox5	0	3
Ptgs2	Cav1	0	2
Ptn	Plxnb2	6	0
Ptn	Ptprb	6	2
Ptn	Ptprs	6	1
Ptn	Ptprz1	6	6
Ptn	Sdc1	6	0
Ptn	Sdc3	6	2
Qdpr	Dysf	0	2
Rarres2	Ccrl2	8	5
Rarres2	Cmklr1	8	0
Rgma	Bmpr2	0	0
Rgma	Hfe2	0	4
Rgma	Neo1	0	8
Rgmb	Bmpr2	1	0
Rgmb	Hfe2	1	4
Rgmb	Neo1	1	8
Rps19	C5ar1	4	3
Rspo1	Fzd8	8	6
Rspo1	Lgr4	8	6
Rspo1	Lgr6	8	0
Rspo1	Lrp6	8	0
Rspo1	Znrf3	8	0
Rtn4	Cntnap1	0	0
Rtn4	Ngfr	0	6
Rtn4	Rtn4r	0	0
Rtn4	Rtn4rl1	0	1
Selplg	Esam	3	2
Selplg	Itgam	3	3
Selplg	Itgb2	3	5
Selplg	Sele	3	7
Sema3b	Nrp1	6	2
Sema3b	Nrp2	6	2
Sema3c	Nrp1	1	2
Sema3c	Nrp2	1	2
Sema3c	Plxnd1	1	2
Sema3d	Nrp1	8	2
Sema3f	Nrp1	0	2
Sema3f	Nrp2	0	2
Sema3f	Plxna1	0	0
Sema4a	Plxnd1	5	2
Sema4b	Dcbld2	0	0
Sema4c	Plxnb2	0	0
Sema4d	Cd72	5	3
Sema4d	Erbb2	5	0
Sema4d	Plxnb1	5	0
Sema4d	Plxnb2	5	0
Sema5a	Plxnb3	0	6
Sema6a	Plxna2	2	2
Sema6a	Plxna4	2	0
Sema6d	Kdr	7	2
Sema6d	Plxna1	7	0
Sema6d	Trem2	7	3
Sema6d	Tyrobp	7	3
Sema7a	Itga1	0	2
Sema7a	Itgb1	0	2
Sema7a	Plxnc1	0	0
Serpine1	Itgav	0	6
Serpine1	Itgb5	0	1
Serpine1	Lrp1	0	1
Serpine1	Plaur	0	5
Serpine2	Lrp1	1	1
Serping1	Lrp1	1	1
Serping1	Sele	1	7
Sfrp1	Fzd2	1	0
Sfrp1	Fzd6	1	2
Slit2	Gpc1	1	4
Slit2	Robo1	1	0
Slit2	Robo2	1	0
Slit2	Robo4	1	2
Slit2	Sdc1	1	0
Slit3	Robo2	1	0
Sorbs1	Insr	4	4
Sorbs1	Itga1	4	2
Sorbs1	Itgb5	4	1
Spon2	Itgam	1	3
Spon2	Itgb2	1	5
Spp1	Cd44	5	3
Spp1	Itga4	5	3
Spp1	Itga5	5	0
Spp1	Itga9	5	9
Spp1	Itgav	5	6
Spp1	Itgb1	5	2
Spp1	S1pr1	5	2
Tctn1	Tmem67	0	0
Tfpi	F3	7	1
Tfpi	Lrp1	7	1
Tfpi	Sdc4	7	3
Tfpi	Vldlr	7	4
Tgfb1	Acvrl1	0	2
Tgfb1	Cav1	0	2
Tgfb1	Cd109	0	9
Tgfb1	Cxcr4	0	5
Tgfb1	Eng	0	2
Tgfb1	Itgav	0	6
Tgfb1	Itgb6	0	4
Tgfb1	Itgb8	0	0
Tgfb1	Sdc2	0	1
Tgfb1	Tgfbr1	0	0
Tgfb1	Tgfbr2	0	1
Tgfb1	Tgfbr3	0	1
Tgfb2	Acvr1	0	0
Tgfb2	Eng	0	2
Tgfb2	Tgfbr1	0	0
Tgfb2	Tgfbr2	0	1
Tgfb2	Tgfbr3	0	1
Tgfb3	Acvrl1	1	2
Tgfb3	Eng	1	2
Tgfb3	Tgfbr1	1	0
Tgfb3	Tgfbr2	1	1
Tgfb3	Tgfbr3	1	1
Tgm2	Gpr56	2	2
Tgm2	Itga4	2	3
Tgm2	Itga9	2	9
Tgm2	Itgb1	2	2
Tgm2	Itgb3	2	0
Tgm2	Sdc4	2	3
Tgm2	Tbxa2r	2	2
Thbs1	Cd36	1	2
Thbs1	Cd47	1	2
Thbs1	Itga2b	1	9
Thbs1	Itga3	1	8
Thbs1	Itga4	1	3
Thbs1	Itga6	1	2
Thbs1	Itgb1	1	2
Thbs1	Itgb3	1	0
Thbs1	Lrp1	1	1
Thbs1	Lrp5	1	0
Thbs1	Scarb1	1	2
Thbs1	Sdc1	1	0
Thbs1	Sdc4	1	3
Thbs1	Tnfrsf11b	1	8
Thbs2	Cd47	1	2
Thbs2	Itga4	1	3
Thbs2	Itga6	1	2
Thbs2	Itgb1	1	2
Thbs2	Notch3	1	7
Thbs2	Notch4	1	2
Timp1	Cd63	1	4
Timp2	Itga3	1	8
Timp2	Itgb1	1	2
Timp3	Kdr	0	2
Tnfsf10	Tnfrsf10b	2	0
Tnfsf10	Tnfrsf11b	2	8
Tnfsf12	Tnfrsf12a	0	4
Tnfsf12	Tnfrsf25	0	0
Tnfsf13b	Tnfrsf13b	0	3
Tnfsf13	Fas	5	0
Tnfsf13	Sdc2	5	1
Tnfsf13	Tnfrsf11b	5	8
Tnfsf13	Tnfrsf13b	5	3
Tnfsf13	Tnfrsf14	5	0
Tnfsf13	Tnfrsf1a	5	2
Tnfsf9	Traf2	5	0
Tnf	Ltbr	3	0
Tnf	Tnfrsf1a	3	2
Tnf	Tnfrsf1b	3	3
Tnf	Tnfrsf21	3	7
Tnf	Traf2	3	0
Uba52	Acvr1	4	0
Uba52	Egfr	4	1
Uba52	Erbb2	4	0
Uba52	Notch1	4	2
Uba52	Tgfbr1	4	0
Uba52	Tgfbr2	4	1
Ucn	Crhr2	0	0
Vcam1	Itga4	1	3
Vcam1	Itga9	1	9
Vcam1	Itgb1	1	2
Vcam1	Itgb2	1	5
Vcan	Cd44	1	3
Vcan	Egfr	1	1
Vcan	Itga4	1	3
Vcan	Itgb1	1	2
Vcan	Tlr1	1	5
Vcan	Tlr2	1	5
Vegfa	Egfr	4	1
Vegfa	Flt1	4	2
Vegfa	Gpc1	4	4
Vegfa	Itga9	4	9
Vegfa	Itgav	4	6
Vegfa	Itgb1	4	2
Vegfa	Kdr	4	2
Vegfa	Nrp1	4	2
Vegfa	Nrp2	4	2
Vegfa	Ret	4	1
Vegfa	Sirpa	4	3
Vegfa	Tyro3	4	0
Vegfb	Flt1	4	2
Vegfb	Nrp1	4	2
Vegfb	Ret	4	1
Vegfb	Tyro3	4	0
Vegfc	Flt1	0	2
Vegfc	Flt4	0	2
Vegfc	Itga9	0	9
Vegfc	Itgb1	0	2
Vegfc	Kdr	0	2
Vegfc	Lyve1	0	3
Vegfc	Nrp2	0	2
Vegfc	Vipr2	0	0
Vim	Cd44	1	3
Vtn	Cd47	7	2
Vtn	Itga2b	7	9
Vtn	Itga3	7	8
Vtn	Itga5	7	0
Vtn	Itga8	7	9
Vtn	Itgav	7	6
Vtn	Itgb1	7	2
Vtn	Itgb3	7	0
Vtn	Itgb5	7	1
Vtn	Itgb6	7	4
Vtn	Itgb8	7	0
Vtn	Kdr	7	2
Vtn	Plaur	7	5
Vtn	Pvr	7	0
Vtn	Tnfrsf11b	7	8
Vwf	Itga2b	0	9
Vwf	Sirpa	0	3
Vwf	Tnfrsf11b	0	8
Wnt11	Fzd7	0	0
Wnt16	Fzd6	0	2
Wnt2	Fzd1	8	1
Wnt2	Fzd5	8	0
Wnt2	Fzd7	8	0
Wnt2	Fzd8	8	6
Wnt2	Fzd9	8	0
Wnt2	Lrp6	8	0
Wnt5a	Fzd1	0	1
Wnt5a	Fzd2	0	0
Wnt5a	Fzd4	0	2
Wnt5a	Fzd5	0	0
Wnt5a	Fzd6	0	2
Wnt5a	Fzd7	0	0
Wnt5a	Fzd8	0	6
Wnt5a	Lrp5	0	0
Wnt5a	Mcam	0	6
Wnt5a	Ror1	0	0
Wnt5a	Ror2	0	8
Wnt5a	Ryk	0	0
