# Supplementary material for: Cardiac fibroblasts regulate the development of heart failure via Htra3-TGF-β-IGFBP7 axis
Source: Nat Commun. 2022 Jun 7;13:3275. doi: 10.1038/s41467-022-30630-y (PMC9174232; doi:10.1038/s41467-022-30630-y)
Supplement: Supplementary file 6 — Supplementary Data 2 [file 41467_2022_30630_MOESM6_ESM.xlsx]

## Sheet: Sheet1
gene	correlation coefficient
Dcn	0.573339
Islr	0.546248
Htra3	0.506411
Serpinh1	0.502486
Lhfp	0.496991
Lum	0.485582
Ctsl	0.47186
Pgcp	0.470023
Mxra8	0.464178
Calu	0.462475
Sdc2	0.459405
Txndc5	0.456565
Serpinf1	0.454707
Arl1	0.451019
Pcolce	0.449395
Pmp22	0.44864
Kdelr2	0.443639
Adamts5	0.436773
Cd63	0.433542
Cygb	0.433223
Pdia3	0.429199
Fstl1	0.427231
Itm2b	0.426987
Oat	0.426404
Ccdc80	0.426363
Col1a1	0.416753
Cd302	0.414438
Smoc2	0.41143
Gsn	0.409202
Calr	0.408096
Akap12	0.406026
Rnase4	0.404483
Tm2d2	0.403012
Rcn3	0.402573
6330406I15Rik	0.402354
Cnpy2	0.396636
Dpep1	0.396075
Clec3b	0.394708
Nid1	0.393045
Igfbp7	0.390832
Pdia6	0.389963
Tram1	0.388851
Igfbp4	0.388652
Bnip2	0.384928
Entpd2	0.38273
Fkbp9	0.380755
Col6a1	0.380617
Naalad2	0.379901
Ctbp1	0.37903
Ostc	0.375731
Ifitm2	0.374254
Dap	0.371346
Dpt	0.369414
Arf4	0.368223
Cd55	0.367415
Oaf	0.367194
Sept2	0.366153
Slc43a3	0.365626
Rcn2	0.362746
Serping1	0.36244
Zbtb20	0.362219
Sh3gl1	0.361397
Abca8a	0.360551
Acadsb	0.36002
Spcs3	0.359913
Fbln2	0.356919
Steap3	0.355494
Kdelc2	0.355049
C1ra	0.354465
Copb2	0.353769
Tmem59	0.350327
Slc25a4	0.348462
Ppap2a	0.348209
Itgbl1	0.3479
Tmed3	0.347348
Plekhj1	0.347325
Cebpd	0.346798
Loxl1	0.345118
Cdc42	0.344983
Stt3a	0.342689
Aldh2	0.342037
Aspn	0.342033
Fgfr1	0.341143
Pdgfra	0.340558
Tspan3	0.339591
Lgals1	0.339462
Prelp	0.338985
Selenbp1	0.338538
Cd47	0.336285
Tmod3	0.336094
Ppp3r1	0.335521
Lamp1	0.335021
Grinl1a	0.335006
Srpx2	0.334732
Ssr3	0.334258
Ogn	0.333964
Col1a2	0.333614
Comt	0.332058
Col3a1	0.332016
Mcfd2	0.33077
Anp32b	0.330716
Morf4l2	0.330164
Dnajb11	0.329984
Pcolce2	0.329085
Smchd1	0.328818
Golga7	0.328359
Fbln1	0.32774
Sec22b	0.326375
Fcgrt	0.325243
Rab7	0.324546
Oaz2-ps	0.324122
Tpst1	0.324088
Mmp2	0.323452
Junb	0.322554
Ctsz	0.320244
Rnf14	0.319385
Eri3	0.319017
Atp6v0e	0.317458
Fam32a	0.317282
Aga	0.316538
9530068E07Rik	0.316229
Ddost	0.316226
Rpn2	0.31613
Ppib	0.315983
9130011J15Rik	0.315871
Trim47	0.315839
Adam9	0.315433
Eps15	0.315299
Efemp2	0.314193
Ywhae	0.314152
Rps11	0.313681
Mfap5	0.313267
Itm2c	0.312372
Dcaf8	0.31136
Eef2	0.31111
Tusc3	0.310707
Srm	0.310045
Anxa5	0.309532
Crispld2	0.309258
Igsf8	0.309121
Ext2	0.309038
Heyl	0.308142
Scara5	0.307039
Vapb	0.306955
Sec13	0.306102
Tcf21	0.305562
Rhoa	0.305132
Tmem50a	0.304401
Tax1bp1	0.304028
Pla1a	0.303809
Gosr2	0.303751
Bckdk	0.303695
Smc1a	0.303499
Dnpep	0.302203
Emilin1	0.301619
Golph3l	0.301495
Colec12	0.301323
Snd1	0.301145
Clip1	0.301129
Slc38a10	0.301011
Sfrp1	0.300897
Fam195b	0.300458
B4galt1	0.299256
Smtnl2	0.299209
Lamc1	0.298787
Tcf3	0.298786
Mbtps1	0.298577
Mxra7	0.298491
Nek7	0.29789
C1qtnf7	0.297869
Psma2	0.29776
Axl	0.297575
Cfh	0.297512
Papola	0.296349
Lmbrd1	0.296084
Gnl2	0.295651
Maged1	0.294936
Rps3	0.293272
Sept7	0.293128
Lama4	0.293095
Scrn1	0.29299
Kctd13	0.292948
Brp44	0.292269
Erp44	0.292051
Pdcd4	0.291835
Lamp2	0.291815
Siae	0.291217
Mapk1	0.290943
2310039H08Rik	0.29037
4933417G07Rik	0.290226
Bgn	0.289513
Rbbp7	0.28946
Ostm1	0.28921
Rhoj	0.288996
Lpar1	0.288783
Emp3	0.288596
Cnrip1	0.288556
Pcdh18	0.288321
Cyp20a1	0.287225
6530401N04Rik	0.286761
Cd34	0.2865
Xab2	0.286254
2210403K04Rik	0.286239
Krtcap2	0.286229
1110003E01Rik	0.286098
Cyb5	0.285337
Socs3	0.28426
Ptgr1	0.283479
Ptgis	0.283321
Obfc1	0.283119
Stx4a	0.280593
Kdelr3	0.280145
Hexa	0.279841
Abca6	0.279773
Prdx4	0.278148
Txnip	0.277593
Ugp2	0.277454
Ranbp9	0.277007
Pamr1	0.276405
Nxt2	0.275765
Itfg3	0.275498
Med10	0.275301
Tmed2	0.275224
Tcf25	0.274775
Maea	0.274576
Tspo	0.273684
Fmo2	0.273516
Ado	0.272898
Gadd45a	0.27203
Rabac1	0.271941
Slc1a5	0.271727
Add3	0.271724
Eif4g1	0.27122
Atp5o	0.271213
Bmper	0.271064
B3gnt8	0.270318
Sae1	0.270109
Rpl4	0.269976
Sept5	0.269869
Slc50a1	0.269667
Golt1b	0.269446
Nadk	0.269416
Urgcp	0.269275
Ndufv3	0.269262
Gipc1	0.269171
Rnf6	0.269075
C1qtnf2	0.269062
Ikbip	0.268327
Atp6ap1	0.268093
Aebp1	0.267943
Pacsin2	0.267711
Adpgk	0.267705
Fam100a	0.267657
Akr1b8	0.267044
Spcs1	0.266083
Acvrl1	0.266052
Acat1	0.265437
Il1r1	0.265336
1500032L24Rik	0.265174
Ndn	0.26501
Ap1s1	0.264764
2210016F16Rik	0.264724
Nenf	0.264508
Tm7sf3	0.264435
Mgst1	0.264422
Tuba1a	0.264371
Dpysl3	0.264306
Crat	0.263903
Tceb3	0.263764
Lepre1	0.263645
Omd	0.263612
Rnf10	0.262984
Rraga	0.262446
Sri	0.261712
Cnot3	0.261611
2410091C18Rik	0.26142
Snap29	0.261353
Chpf	0.261125
Irak3	0.261073
Ube2e3	0.260947
Dbn1	0.260826
Slc35a4	0.260339
Gm2a	0.260278
Tbc1d20	0.259834
Tra2b	0.259515
Sdhb	0.259511
Olfml3	0.259043
Aspscr1	0.258894
Ost4	0.258618
Ramp2	0.257658
Vkorc1	0.257606
Pofut2	0.257243
Zzz3	0.25712
Lpl	0.257021
Pcdhgc3	0.256983
Ckb	0.256622
Cox6b1	0.256413
Cpne1	0.255517
Capn2	0.255303
Plekhf1	0.25524
D19Bwg1357e	0.2552
Cdc37	0.254681
Tfpi	0.254604
Fut11	0.253981
Jun	0.253978
Akirin1	0.253722
Fam162a	0.253381
Gaa	0.253264
Lonp2	0.253085
Rbp1	0.252913
Degs1	0.252733
Ifi205	0.252528
Elovl1	0.252462
Ggcx	0.25239
D19Wsu162e	0.251782
Fam20c	0.251662
Gnai2	0.25114
Lgals3bp	0.251046
Anxa1	0.251035
Pea15a	0.250838
Deaf1	0.250836
Atp5d	0.250659
Golim4	0.250598
Dnajc3	0.250534
Tmem165	0.250213
Pitpnb	0.249891
B3gnt9-ps	0.249845
Maf1	0.249697
0610009D07Rik	0.249664
Osbpl9	0.249624
Gmcl1	0.249468
Copz2	0.249365
Cinp	0.249173
Adamtsl2	0.248996
Mtmr6	0.248755
Sec24d	0.248586
Pgf	0.248386
Dnmt3a	0.247907
C1s	0.24761
Ndufa4l2	0.247559
Sec62	0.247153
1110012D08Rik	0.247121
Arl4a	0.24676
Gm5801	0.246708
Timm17b	0.246556
Fuca1	0.246486
Nbl1	0.246289
Ssr1	0.246276
Srd5a3	0.245926
Nup107	0.245715
Hexb	0.245644
Ddah2	0.245618
Arf5	0.245141
Itgb5	0.24513
Psmd2	0.245123
Ppp2r2a	0.244869
Rpl13a	0.244747
Abcc5	0.244658
Jkamp	0.244547
Gtf2e2	0.244338
Scarb2	0.244056
Cks1b	0.243745
Tmem119	0.243571
Rpp21	0.243555
Gtf2h5	0.243342
Ap2a2	0.243106
Gpc6	0.242881
1110038D17Rik	0.242813
Glb1	0.24254
Seh1l	0.242469
Bloc1s1	0.242465
Lrrn4cl	0.242256
Arpc1b	0.242194
Rplp0	0.241962
Crtc3	0.241816
Atic	0.241479
Gpx8	0.241466
Flot1	0.241127
Slc29a1	0.240653
Ndufa4	0.240639
D19Ertd386e	0.240324
Tmem107	0.239936
Manbal	0.239845
Ier3ip1	0.239722
Ndrg2	0.239643
Rnf13	0.239524
Dpysl2	0.239333
Stard3	0.2393
Boc	0.238972
Nt5m	0.238845
Cox4i1	0.238816
Spry2	0.238702
Rftn1	0.23863
Rps20	0.238627
Zfp771	0.238522
Spon1	0.238493
Ebf2	0.238267
Spns1	0.238163
Dut	0.238089
Os9	0.238069
Gpx7	0.237751
Cyr61	0.237647
Alkbh5	0.237579
Plekhh3	0.237499
Rap1b	0.237345
Sar1a	0.237336
Copg	0.237081
Isoc2b	0.236955
Mocs2	0.236938
Kras	0.236728
Slc43a1	0.236666
Poldip2	0.236598
Cmtm7	0.23656
Fam114a1	0.236169
Ndrg4	0.236162
Ddx1	0.236037
H47	0.235998
Brwd1	0.235722
Snai1	0.235643
2610034B18Rik	0.23557
Clstn1	0.235549
Isoc1	0.235504
Egfr	0.235318
Ahnak	0.235225
Atg5	0.235153
Ggt5	0.235025
Slco2b1	0.234993
Wasl	0.234931
Aldoa	0.234849
Zcchc6	0.23484
Plat	0.234556
Eif4h	0.234358
Zc3h14	0.234285
Rgs19	0.233487
Eif3d	0.233226
Alg2	0.232945
Prdx2	0.23288
Gas1	0.232601
Dcaf12	0.2326
Tmem45a	0.232519
Serinc1	0.232459
Mrpl48	0.232254
Ube2j2	0.232224
Nin	0.232095
Ppp3cb	0.23185
Ube2g2	0.23165
Pja1	0.231632
Mapk7	0.231569
Fos	0.231567
Fam53c	0.231419
Pcbp4	0.231162
Ubl4	0.231096
Pggt1b	0.231064
G0s2	0.23095
Pdgfrl	0.230731
Ypel3	0.230704
Ttc7	0.230547
Hsd11b1	0.230501
Spg20	0.230434
Lamtor2	0.23033
Fam164a	0.230313
Dpp7	0.230178
Tgfbr1	0.230125
Map1lc3b	0.230117
Polr1c	0.229945
Gatad1	0.229813
Btbd10	0.229801
Fam49a	0.229578
Dnm1l	0.229447
Rap2b	0.229278
Stat6	0.22906
Nod1	0.228992
Copa	0.228927
Lrrc32	0.228916
Tmem29	0.228894
Fbln5	0.228853
Cxcr7	0.228348
Fam129a	0.227997
2610001J05Rik	0.227742
Abhd8	0.22769
Ms4a4d	0.227342
Dctn1	0.227215
Rilpl2	0.2272
Mettl1	0.227142
Arhgef10	0.227123
Pdlim2	0.227065
Slc35f5	0.226892
Bicd2	0.226554
Sgpp1	0.226349
Etfa	0.226154
Gnl1	0.226148
Cpxm1	0.226144
Alg3	0.225979
Ncald	0.225951
Abca8b	0.225932
Srsf4	0.225861
Ctsa	0.225797
Sp3	0.225695
E030003E18Rik	0.225383
Psmc4	0.225381
Klhl13	0.225278
Rela	0.225253
Itga5	0.225152
Frs2	0.225066
Sep15	0.224952
Pttg1ip	0.224885
Rrp8	0.224776
Snx6	0.224655
Mrps7	0.224603
Pcnp	0.224555
Gbf1	0.224363
Pex19	0.224348
Mat2b	0.224174
Spon2	0.224097
Cst3	0.224008
Tmem192	0.223615
Ubl3	0.223507
Dnajc14	0.223493
Tsc22d3	0.223487
Atp1a2	0.223439
Dnaja3	0.22328
Slc44a1	0.222429
Olfml1	0.222282
Mri1	0.222269
Sra1	0.222258
Rab3il1	0.222176
Slc39a1	0.222155
Rab5c	0.222134
Pid1	0.221926
Rnaseh1	0.221889
Rnf181	0.221879
Cacybp	0.221761
Sf3b2	0.221599
Dhrs7	0.221503
Gspt1	0.22149
Twf1	0.221376
Wdr74	0.221203
D17Wsu104e	0.221096
Ltbp4	0.220712
Zfand2b	0.220653
Acly	0.220487
Bcap31	0.22042
Arfip1	0.22041
Wls	0.220391
Pgam5	0.220139
Wipi2	0.220047
Bicc1	0.220044
Hdlbp	0.220014
Asah1	0.220005
Cdk7	0.219978
Bcl7c	0.219516
Ppt1	0.219471
Rsl1d1	0.219429
Derl1	0.219382
Ifngr1	0.219256
Aff4	0.219176
Rad23a	0.219161
Fam108b	0.218841
Glipr2	0.218806
Kat5	0.218677
Mapk14	0.218668
Twsg1	0.218597
Smarcd2	0.218182
Gusb	0.218171
Dhx15	0.218107
Lrrc42	0.217857
Bcas3	0.217639
Fam120a	0.217635
Sel1l	0.217589
Pld3	0.217544
Ctage5	0.217535
Rab23	0.217497
Xbp1	0.217473
Sap30l	0.217302
Snx4	0.217298
Gdi2	0.217022
Tbrg1	0.216917
Lrp6	0.216829
Ubap2l	0.216654
Nedd4	0.216458
Rnf138	0.216329
Klhl26	0.216298
Enpp3	0.216179
Hcfc1r1	0.216022
Arhgef40	0.216004
Exosc4	0.215839
Zeb1	0.215796
Actr1a	0.215721
S1pr2	0.215504
Srpx	0.21536
Atp5f1	0.215273
Ubb	0.215246
Carkd	0.215106
Mrpl17	0.215019
Katna1	0.214986
Ythdc1	0.214981
Sepp1	0.214931
Bmp4	0.21475
6030408B16Rik	0.214702
Adm	0.214636
Efr3a	0.214467
Aldoart2	0.214405
Cxcl1	0.214106
Arap1	0.214058
Uap1	0.214031
Aurkaip1	0.213993
Top2b	0.213908
Tnfrsf1b	0.213895
Shc1	0.213847
Fpgs	0.213174
Atp6ap2	0.213149
Laptm4a	0.21287
BC048507	0.212706
Psmg1	0.212644
2410002F23Rik	0.212612
Nedd8	0.212602
Tmem109	0.212557
Psmd12	0.212538
Snx17	0.212324
Nr1h2	0.212263
Med14	0.212231
Mboat7	0.212175
Wbp5	0.212124
Lsm3	0.211951
Gata6	0.211928
Ugcg	0.211915
Eif1ax	0.21189
Papss1	0.211487
Mtap7d1	0.211383
Rab18	0.211353
Nptn	0.211349
Nudt9	0.211332
Eif4a1	0.211264
Gfm1	0.210925
Lars	0.210918
Ykt6	0.210672
Fam82a2	0.210653
Dnajc1	0.210615
Med25	0.210558
Snx5	0.210521
Ddx46	0.210415
Tsg101	0.210414
C030002c11rik	0.21017
Mtpap	0.209874
Apba3	0.209855
Pdf	0.209817
Zfp706	0.209815
Golph3	0.209745
Pigx	0.20957
Zfp592	0.20945
2700089E24Rik	0.209328
Hectd3	0.209228
Man2b2	0.209036
Pddc1	0.208973
Tgfb3	0.208956
Lmna	0.208833
Fbxl5	0.208805
Klhl22	0.208543
Rnf34	0.208406
Snrpb	0.208349
Ace	0.208348
Eif2b3	0.2083
Unc50	0.208135
Tgif1	0.208093
Rell1	0.208089
Sqrdl	0.207866
Tmem87b	0.207805
Ggnbp2	0.207785
Akap13	0.207444
Mzt1	0.207342
5430435G22Rik	0.20704
Ube2a	0.206789
Sumf1	0.206546
Atf5	0.206287
Ino80d	0.206248
Slain2	0.206218
Ciao1	0.206084
Fkbp7	0.20603
Pde1a	0.206008
Hspa9	0.205928
Crot	0.205735
2310016C08Rik	0.205704
0610037L13Rik	0.2057
Jmjd8	0.205569
Trip4	0.205473
P2rx4	0.205442
Ywhah	0.205346
Slit3	0.205161
Nfix	0.205137
Ddx10	0.205114
Fam82b	0.205112
Palm	0.204567
Larp6	0.20447
Gpx3	0.204406
Spty2d1	0.204349
Fibin	0.204273
Dram1	0.204248
Gtf2a2	0.204209
Necap1	0.203946
Vdac1	0.203936
Dcaf11	0.203921
Cul4a	0.203838
Gadd45g	0.203773
Wdr46	0.203764
Mpnd	0.20373
Cask	0.203729
Foxs1	0.203626
Ctnnbl1	0.203604
Sptlc2	0.203559
Glt8d2	0.203535
Wtap	0.203414
Tpd52l2	0.203274
H2afx	0.20326
Mrpl28	0.202986
Psen1	0.202915
H6pd	0.202879
Smc6	0.202851
Med19	0.202742
Mfap2	0.202734
Fam54b	0.202687
Rab1	0.202609
Plin3	0.202532
Cdc40	0.202502
Cyb561	0.202431
Cast	0.202426
Calm2	0.20229
Insig2	0.202183
Dusp23	0.202081
Nfil3	0.201838
Tomm22	0.201837
Slc39a10	0.201746
Meox1	0.201652
Hmgn3	0.201646
Cep63	0.201557
Klf3	0.201412
Tbc1d17	0.201404
Polr3d	0.201359
Fam198b	0.201327
Tor1aip1	0.2012
Creld2	0.201156
Wfs1	0.201139
Nucb1	0.201125
2410001C21Rik	0.200989
Dnalc4	0.200919
Ppic	0.200905
Prosc	0.200754
BC017643	0.200712
Glg1	0.200668
Rbm12	0.200586
Mical1	0.200584
Ube2d3	0.200519
Serp1	0.20038
Sept11	0.200307
Nhp2	0.200305
Abhd12	0.200262
Tmx3	0.199924
Cxxc1	0.199815
Cobra1	0.19978
Serf1	0.199777
Plxdc2	0.199752
1110018J18Rik	0.199507
Itgb1bp1	0.199419
Dnajb2	0.199319
Fbxo4	0.19929
A430005L14Rik	0.199137
Fhl1	0.19912
Cept1	0.19909
Thoc1	0.199056
Sun1	0.198996
Zcrb1	0.198897
Nudc	0.198604
Rp9	0.198583
Wdr41	0.198441
Cflar	0.198241
Trap1	0.198222
Bola3	0.198069
Gfpt2	0.197912
Aldh7a1	0.197737
Mn1	0.197681
Pi16	0.197636
Sec61a1	0.197575
Qsox1	0.197427
Pdha1	0.197422
Vat1	0.197397
Unc119b	0.197272
Mt1	0.197244
Ttc35	0.197237
Exoc3	0.197212
Chpt1	0.197197
Polr3c	0.1971
Cul1	0.196975
Mrfap1	0.196965
Srpr	0.196923
Irf8	0.196917
Gadd45gip1	0.196627
Osbpl5	0.196617
Frmd6	0.196122
Ptpra	0.196068
Gtpbp8	0.195938
Pabpc1	0.19589
Ran	0.195834
Pdia4	0.195756
Srebf2	0.195611
Gng10	0.195592
Atxn10	0.195571
Txndc16	0.195477
Rrp9	0.195427
0610031J06Rik	0.1953
Pqlc3	0.195202
Guf1	0.195199
Tmem126b	0.195165
Sept8	0.194985
2410042D21Rik	0.194985
Rap2a	0.194647
Nab2	0.194478
Rpl27a	0.194452
Lsp1	0.194416
Pnkp	0.194309
Mxd4	0.194149
Traf5	0.194139
Cops3	0.193918
Klhdc2	0.193743
Tnfrsf1a	0.193664
Bad	0.193582
Cpt1a	0.193554
Htra1	0.19353
Tmem66	0.193511
Mat2a	0.193352
Usp19	0.193253
1110004F10Rik	0.193243
Hagh	0.193121
1110059E24Rik	0.193081
Wdr4	0.193076
Rab12	0.193067
Ecsit	0.193027
Csgalnact2	0.192937
Trip11	0.192597
Tril	0.19259
Lefty1	0.192526
Pfn2	0.19252
Cdc16	0.192445
Psmd8	0.192413
Erp29	0.192397
Rbm6	0.192317
F2r	0.192307
Afg3l1	0.1921
Fam3c	0.192095
Gm6524	0.192095
Ctsb	0.19197
Ubxn2a	0.191953
Csnk1d	0.191754
Eprs	0.191729
Sirt6	0.191599
Zmpste24	0.191545
Spcs2	0.1914
Tmco3	0.191291
1810026J23Rik	0.191243
Kif5b	0.191096
Col6a2	0.190863
Dnajc5	0.190723
Snrpe	0.190531
Jam3	0.190508
Rabggtb	0.190371
Drg2	0.190353
4930519F09Rik	0.190274
Cyth3	0.190188
Psmd3	0.190151
Lox	0.190024
Rabgap1	0.189991
Igsf10	0.189921
Ppp5c	0.189858
Rnf2	0.189813
Tm2d3	0.189628
Ctdspl2	0.189235
B3gnt1	0.189115
Cct2	0.189065
0910001L09Rik	0.189047
Spats2l	0.189032
Habp4	0.188985
Cpsf7	0.188917
Blcap	0.188906
Cul5	0.188905
Polr2g	0.188901
Mrps16	0.188889
Flot2	0.188885
Nup54	0.188878
Ddx3y	0.18881
Ifnar1	0.18867
Cnih	0.188661
Leprel4	0.18848
Slc25a38	0.188433
Map1lc3a	0.188418
Tiparp	0.188327
Hsbp1	0.188289
Zfp110	0.188244
Srr	0.188138
Slc30a5	0.188133
Rab6b	0.188034
Sft2d3	0.187993
Mesdc2	0.187978
Cyp27a1	0.187924
Adipor2	0.187888
Tmem39a	0.187742
Ptpla	0.187533
Myst1	0.187419
Eftud2	0.187356
1110051M20Rik	0.187346
Lrrfip2	0.187171
Mgp	0.187049
Xdh	0.186855
Scfd1	0.186815
Ubl5	0.186791
l7Rn6	0.186789
Zdhhc6	0.186723
Ammecr1l	0.186668
Uqcc	0.186654
Eef1b2	0.186505
Frzb	0.186483
Ccdc102a	0.186341
Ifitm3	0.186229
Yipf5	0.186031
Socs1	0.185993
Nap1l4	0.185828
Enpp2	0.185645
Supt5h	0.18556
Gcc1	0.185445
Ubc	0.185421
Kremen1	0.185415
Rgl1	0.185332
Rad1	0.185272
Gadd45b	0.185168
Utp3	0.185168
Reck	0.185132
Ccdc97	0.184981
Ankle2	0.18472
Rbm7	0.184699
Rab22a	0.184642
Prkcd	0.184512
Pop7	0.184477
Cmtm6	0.184404
Usp15	0.184159
Ppil2	0.184118
Aco1	0.184045
Taf7	0.184039
Chchd7	0.183899
Lrrc58	0.18388
Epn2	0.183773
Hsdl2	0.18372
Eif1a	0.183717
Ints12	0.183621
Chst14	0.183543
Maob	0.183392
Vgll4	0.183389
Dguok	0.183232
Rb1cc1	0.183218
Dad1	0.183168
Arf1	0.183123
Calm3	0.183104
Rin2	0.183044
Klhl9	0.183016
Cdca4	0.183001
Qpct	0.182986
Ece1	0.182913
Parn	0.182703
P4ha1	0.182648
Atg3	0.182544
Snap47	0.182533
Rpl22	0.18245
Mrps18b	0.182399
Sys1	0.182285
Hint3	0.182127
Lass2	0.182089
Ccrl1	0.181924
Atp5b	0.181796
Ldlrap1	0.181753
Arnt	0.181681
Bcl6	0.18151
Nxn	0.181434
Eif2a	0.181429
Phf5a	0.181429
Klf2	0.181426
Akr7a5	0.181336
Slc2a8	0.181332
Mnat1	0.181151
Cdkn1c	0.181122
Anxa2	0.181013
Appbp2	0.180951
Tnfaip2	0.18083
Nck1	0.180768
Wisp2	0.180706
Zfp800	0.180674
Cnpy3	0.180668
Elp3	0.180665
Fam174a	0.180663
Cog8	0.180615
Idh3b	0.180535
Eif2ak2	0.180447
Nupl1	0.180438
Cdk14	0.180413
Stk38	0.18018
Emp1	0.180133
Pdpk1	0.180031
Tgoln1	0.179968
Phlda3	0.179916
Ing5	0.179781
Ipo11	0.179727
Adam17	0.179553
Tspan5	0.179514
Nom1	0.179341
Polr2h	0.179275
Chchd4	0.179231
Pdgfd	0.179229
Lmf1	0.179226
Ppp1r14a	0.179191
Zfp260	0.179149
March6	0.179131
D17H6S53E	0.179067
Dusp22	0.179011
Tax1bp3	0.178954
Thbs3	0.178862
Btg2	0.178779
Slc39a7	0.17876
Cox8a	0.178619
Chchd3	0.178618
Zhx3	0.178506
Ibtk	0.178373
Vps25	0.178279
S1pr3	0.178228
Farsb	0.178226
Fam173a	0.178198
Ftl1	0.178029
Taf8	0.177995
Prkrip1	0.177994
Dnaja2	0.17785
Sap30bp	0.177841
Tmem5	0.177839
Serpinb6a	0.177822
Rbm26	0.177671
Ilf3	0.177664
Zfyve21	0.177508
Sf3b4	0.177447
Mier1	0.177366
Kctd5	0.17733
Pgk1	0.177323
Thsd7a	0.177154
1810013D10Rik	0.176984
Kctd11	0.176919
Plekho2	0.176911
Dpcd	0.176808
Arntl	0.176792
Ppap2b	0.176766
Pam	0.17671
Acbd4	0.176692
Cdkn2aip	0.176674
B4galt3	0.176671
Atf7ip	0.176426
Arl2bp	0.176418
Vps26b	0.176295
Ndufb2	0.176121
Gem	0.176107
Rab13	0.17598
Trmt2a	0.175797
Ttc15	0.175739
Rcbtb1	0.175702
Ccnc	0.175653
Cisd1	0.175624
Ppp3ca	0.17551
Tubg1	0.1755
Ghr	0.175491
Mapk9	0.175443
Tdp1	0.175439
Coq2	0.175377
Nme2	0.175327
Cog1	0.175226
Idh3a	0.17515
Epb4.1l2	0.175073
Camk2d	0.174987
Rcn1	0.174983
Txndc17	0.174911
Taf10	0.174766
Rbck1	0.174492
Ebpl	0.174322
Ptprs	0.174292
Nras	0.174282
Tbc1d5	0.174131
Entpd4	0.174127
Trappc5	0.173942
Rnf216	0.173785
Pck2	0.173737
Vcam1	0.173659
Psmc5	0.173648
Mbd1	0.173612
Arl13b	0.173541
2810055F11Rik	0.173471
1300018I17Rik	0.173444
Plod1	0.173314
Rogdi	0.173305
Msrb2	0.173294
Angel2	0.173202
2010012O05Rik	0.17305
Max	0.172964
Yif1b	0.172952
Ric8	0.172876
Cecr5	0.172827
Nr2f6	0.17271
Sh3d19	0.172612
Parva	0.172603
Ccnh	0.172585
Pim1	0.17257
Zkscan3	0.172497
Alg5	0.172295
Mtch1	0.172262
Tubb4	0.172225
P4ha2	0.172179
Acy3	0.17217
Dr1	0.172162
Agpat6	0.17215
Zfp386	0.172008
Ier2	0.171955
Eif3k	0.171759
Wdr33	0.171711
Scamp4	0.171658
Sept10	0.171526
Atp5e	0.17149
Zbtb38	0.171458
Naa35	0.171424
Angptl2	0.171421
Usp21	0.171373
Galntl1	0.171366
D4Ertd22e	0.171162
Snip1	0.171131
Mt2	0.171015
Fkbp10	0.170838
Pdxdc1	0.170809
Nup62	0.170754
Tmbim6	0.170734
Gstm1	0.170616
Akt1s1	0.170612
1810074P20Rik	0.170503
Smarcb1	0.17049
Mrps14	0.170399
Tox4	0.170382
Dvl3	0.170345
Ahcyl1	0.17014
Mapre2	0.170061
2010321M09Rik	0.170053
Rnasek	0.170047
Nqo2	0.170003
Pja2	0.16981
Tmem60	0.169708
Lrrc17	0.169612
Creb3l1	0.169568
Pdcd6	0.169466
Agfg2	0.169292
Cul2	0.169287
Chd4	0.169251
Cln5	0.169141
Leng8	0.169126
Zfp207	0.168984
Fam36a	0.168978
Tmub1	0.168883
6330577E15Rik	0.168771
Ssb	0.168761
Syf2	0.168703
Rnf103	0.168656
Tex264	0.168625
Hebp1	0.168521
Clic1	0.168502
Tmem101	0.168415
Map2k2	0.168392
Ncoa3	0.168385
Pgs1	0.168312
Snx9	0.168203
Mrpl38	0.168124
Srsf2	0.167926
Scn1b	0.167789
B3galnt1	0.167783
Acbd5	0.167647
Mon1a	0.167592
Cdk16	0.16756
Tbcb	0.167547
Ssu72	0.167531
Rab43	0.167514
Igsf3	0.167461
Srfbp1	0.167331
Tmed9	0.167138
Prpsap1	0.167017
Psma1	0.167004
Rnf139	0.166973
Slc15a4	0.166963
Myo5a	0.166958
Gamt	0.166926
1110021L09Rik	0.166818
Ranbp1	0.1668
Hdac2	0.166746
Rpl15	0.166734
Acap3	0.166727
Fxyd5	0.166553
2010106G01Rik	0.166465
Papolg	0.166449
Anpep	0.166424
Mettl21a	0.166324
5430417L22Rik	0.166301
Nono	0.166267
Scpep1	0.166178
Tspyl1	0.166156
Cdipt	0.16613
Psmd13	0.166118
Dnajc11	0.165877
Mta2	0.16579
Hs3st1	0.165675
Tnip2	0.16562
0610007C21Rik	0.1655
Thumpd1	0.165453
Hspa5	0.165335
Tsta3	0.165328
Cpne2	0.165273
LOC100616095	0.165254
Trnt1	0.165232
Cib1	0.165228
Rnf185	0.165221
Me2	0.165199
Adamts10	0.16514
Ict1	0.165057
Ssrp1	0.164978
Extl2	0.164859
Tmem159	0.164831
B230118H07Rik	0.16483
Slc35c2	0.164734
Tug1	0.164563
Psmb2	0.164529
Nfu1	0.164506
Ap2a1	0.164331
Acsl5	0.164317
Obsl1	0.16426
Agmo	0.164202
Sigmar1	0.164169
Commd9	0.164069
Rufy1	0.163834
Xrcc1	0.163824
Chpf2	0.163822
Emilin2	0.163794
Rhbdd2	0.163752
Clcc1	0.163686
Gatsl3	0.163635
Anapc5	0.163629
Amotl2	0.163589
Tm2d1	0.163542
Rrs1	0.163512
Dusp12	0.163501
Nudt19	0.163482
Zfp451	0.163464
Cand1	0.163452
Gins4	0.163446
Ifih1	0.163437
Ddx26b	0.163431
Twf2	0.163395
Rock1	0.163363
Appl1	0.163189
Atp9b	0.16318
Tspan6	0.162956
Mov10	0.162926
Ang	0.162698
Trim32	0.162607
Lin7c	0.162595
Arhgap12	0.162588
1110032A03Rik	0.162545
2310044H10Rik	0.16252
Znhit1	0.162516
Gars	0.162426
Mfge8	0.162337
Thap4	0.162296
Prpf3	0.162216
Slx1b	0.162148
1500009L16Rik	0.162121
Dcxr	0.16212
Ash2l	0.162082
Cercam	0.162061
AI837181	0.161984
Mmp14	0.161965
Isy1	0.161959
Triobp	0.161957
Mthfsd	0.161913
5930416I19Rik	0.161772
Timm8b	0.161754
Akr1a4	0.161725
Galnt1	0.161607
Mudeng	0.161465
Dstyk	0.16145
Tubb6	0.161443
Rgmb	0.16144
Sft2d1	0.161325
Rem1	0.161325
Casp9	0.161316
Pnrc1	0.161303
Traf6	0.161271
Plscr4	0.161255
Dcakd	0.161194
Exd2	0.161071
Ccm2	0.160992
Srpk1	0.160987
Hp1bp3	0.160978
Lynx1	0.160835
Ipo4	0.160711
0610007P14Rik	0.160641
Eif3h	0.160547
Yars	0.160505
Supt6h	0.160493
Serpine2	0.160265
Setd3	0.160246
Vezf1	0.160241
Ppme1	0.160144
Tmf1	0.160081
Rspry1	0.160061
Creg1	0.159945
Yipf1	0.159784
Ankmy2	0.159654
Tomm70a	0.159535
Tmem43	0.15948
Dynll2	0.159373
Rtn4	0.159364
Mrpl2	0.159299
Bckdha	0.159277
Ppie	0.159251
Surf2	0.159153
Alas1	0.159091
Trip10	0.159053
Utp11l	0.159047
Suclg2	0.159031
Anxa4	0.159009
2310028O11Rik	0.158998
Praf2	0.158933
2810453I06Rik	0.15885
Dnajb4	0.158799
C3	0.158782
Nsmce2	0.158758
Spin1	0.158722
Api5	0.158578
Pdzd11	0.15855
1700020O03Rik	0.158519
Srsf7	0.158513
Cnot4	0.158466
Nr2c2ap	0.158418
Tap2	0.158366
Tubb5	0.158347
Entpd5	0.158128
A930001N09Rik	0.15803
Fbxl6	0.157997
Frg1	0.157995
Bdp1	0.157991
Ctns	0.157967
2210015D19Rik	0.157959
Gnas	0.157954
5430416O09Rik	0.157941
Gsta3	0.157935
Ecm2	0.157845
C1d	0.157722
Cuedc1	0.157646
Cebpb	0.157572
Anp32e	0.157453
0610010F05Rik	0.157411
Polr2e	0.157195
Lrrc41	0.157086
Vps8	0.157063
Stx2	0.157057
8430410A17Rik	0.157004
Elavl1	0.156999
Vps29	0.156939
Slc4a2	0.156938
Apip	0.156909
Fzd4	0.156845
Snrpd1	0.156825
Emg1	0.156772
Rilpl1	0.156621
Arsk	0.156609
Hnrpll	0.156488
A4galt	0.156399
D630003M21Rik	0.156374
Dirc2	0.156277
Tpm4	0.156227
Naa10	0.156182
Crtap	0.15617
Stat3	0.156169
Pan2	0.156115
Gbe1	0.156084
Bag5	0.156081
Psmd14	0.156026
Mmp23	0.155867
Tnxb	0.155825
Dscr3	0.155723
Fubp3	0.155711
Suclg1	0.155701
Fh1	0.155625
Ube2h	0.15554
Atp6v1a	0.155444
0610012G03Rik	0.15502
Sdha	0.155015
Ddx54	0.154994
Eif2d	0.154956
Mrps5	0.154926
Ppp1r16a	0.15489
Anapc13	0.154878
Cttn	0.15487
Ipo13	0.154853
Xrcc6	0.154851
Tmed10	0.154827
Ccdc75	0.154759
Chst12	0.154752
Cct5	0.15475
Aamp	0.15466
Ubxn1	0.154578
Ap3d1	0.154535
1700040I03Rik	0.154498
2610002M06Rik	0.15447
Tceal8	0.154453
Rpe	0.154341
Dapp1	0.154239
Thyn1	0.154102
Cxxc5	0.154051
Rad23b	0.153914
Vps33b	0.153882
Adss	0.15386
Aldh16a1	0.153782
Atp6v0a1	0.153769
Cep120	0.153759
Chn1	0.153732
Msc	0.153713
Phax	0.153687
Sh3glb1	0.153604
Nedd1	0.153574
Arcn1	0.153542
Mecom	0.15352
Med21	0.153494
Orc4	0.153423
Pole4	0.153392
Cnot1	0.153362
Gpr107	0.153283
Zfp410	0.153215
1200011I18Rik	0.153199
Prmt5	0.153101
Srsf5	0.153095
Ndufv1	0.153091
Snx15	0.153082
Anp32a	0.153054
Tacc1	0.153047
Mrps17	0.152931
Mars	0.152884
Arpc1a	0.152836
Lrpap1	0.152821
Sdf2l1	0.152728
Tmem222	0.152679
Akt2	0.152611
Deb1	0.152599
Inpp4a	0.152437
Gnb4	0.152396
Mfsd11	0.152383
Zfp62	0.152354
Nucb2	0.15232
Ccdc107	0.152314
Ncoa5	0.152218
Ssr2	0.152183
1810035L17Rik	0.151991
Prps1	0.151967
Ccdc28b	0.151876
Mrpl40	0.151816
Taf1b	0.151747
Slc25a20	0.151712
Zscan29	0.151641
Nnmt	0.151596
Gle1	0.151569
Ing4	0.151564
Ankrd46	0.151543
Fbxo22	0.151505
Plekhg2	0.151472
Cc2d2a	0.151456
Bet1l	0.151191
Ormdl3	0.151164
Ruvbl2	0.151138
Pygb	0.15094
Specc1l	0.150881
Stau1	0.150819
Csnk2b	0.150761
Ranbp3	0.150729
Fam49b	0.150676
Ube2k	0.150659
Fiz1	0.150384
Etv6	0.150328
Cyhr1	0.150323
P4htm	0.150274
Kazald1	0.150259
Adamts2	0.150128
Eef1a1	0.150116
B3gat3	0.150066
Taf13	0.150016
Aatf	0.149793
Adora2a	0.149787
Timp2	0.149738
8430406I07Rik	0.149737
Akap11	0.149484
Cstb	0.149333
Commd10	0.149228
Kif3a	0.149214
2510009E07Rik	0.149068
Med28	0.149066
Sgta	0.14902
Gucy1b3	0.148999
C030006K11Rik	0.148994
Sc5d	0.148963
Ide	0.148962
Vcp	0.148905
Scamp1	0.148568
D11Wsu99e	0.148554
Rpl37a	0.148538
Tmed7	0.148534
Entpd1	0.148533
Arhgap21	0.148506
Cxcl16	0.148469
Scarf2	0.14832
Podn	0.148171
Sfxn3	0.14808
Lrrc8a	0.148009
Cdc26	0.147928
LOC100042049	0.147918
Carhsp1	0.147911
Ptpn11	0.147861
4930455C21Rik	0.147817
Cpne3	0.14777
Ncbp2	0.147759
Timm17a	0.147759
Plekhg3	0.147742
Pgpep1	0.147571
Lage3	0.147483
Tom1l2	0.147427
Ccng1	0.147422
Unc93b1	0.14739
Ip6k2	0.147359
Slc38a2	0.147327
Il13ra1	0.147307
Mrgprf	0.147248
Qars	0.147218
Man1a	0.147197
Rps27l	0.147136
Dtx4	0.147032
Tmem97	0.146986
1810008A18Rik	0.146986
Eif4e3	0.146899
Blnk	0.146854
Sars	0.146816
Thoc7	0.146802
Pdzd2	0.146801
Tmsb10	0.146796
C030046I01Rik	0.146679
Mtmr9	0.146656
Mtcp1	0.146648
Sec31a	0.146581
Hes1	0.146522
Pcdh9	0.146513
Lfng	0.146405
Rab3d	0.146314
Oxr1	0.146308
5730437N04Rik	0.146251
Zbed3	0.146069
Slc16a2	0.145994
Snx33	0.145942
Canx	0.145919
Dlat	0.145886
S100a10	0.145864
Il33	0.145821
Dhrs3	0.145806
Ppm1m	0.145753
Trove2	0.145619
Nmd3	0.145529
Aes	0.145399
Cntln	0.1452
Fam53a	0.145193
Vegfc	0.145116
2310061C15Rik	0.145072
Upf3b	0.144966
Mrpl18	0.144955
Fdx1l	0.144908
BC017647	0.144891
Ano6	0.144889
Elof1	0.144824
Arpc5	0.144784
Cald1	0.144759
Pon3	0.144696
Pdxk	0.144679
Mkl1	0.144488
Arid2	0.14447
Btbd2	0.144465
Tubgcp3	0.144381
Otud5	0.144372
Klf9	0.144261
Cherp	0.144245
Klf6	0.144191
Fn3krp	0.144089
Tcf7l2	0.14396
Soat1	0.143896
Zfp703	0.143873
Ebna1bp2	0.143833
Rab31	0.143778
Pih1d1	0.143664
Mrpl54	0.143648
Uba5	0.143572
Fam13b	0.143535
Anapc4	0.143498
Pex3	0.143294
Mrps27	0.143264
1110037F02Rik	0.143257
2310067B10Rik	0.143231
Ddb1	0.143187
Diablo	0.143149
Rpl7l1	0.143086
Mrpl13	0.142985
Ppa2	0.142969
A630007B06Rik	0.14296
Kti12	0.142802
Smg5	0.142756
Fscn1	0.14274
2810002N01Rik	0.142684
Clpx	0.142548
Cdc123	0.142522
Slc33a1	0.142469
Als2cr4	0.142446
Cops5	0.142429
Akap8	0.142429
Cmas	0.14233
Lypla2	0.142323
Kpna4	0.142259
Znhit2-ps	0.142218
C1galt1c1	0.142152
Sertad3	0.142053
2010002N04Rik	0.141975
Rplp1	0.141956
Stx5a	0.141936
Sap18	0.141871
2210012G02Rik	0.141829
Mapkapk5	0.141723
Pomp	0.141718
Trp53bp1	0.141585
Plcd1	0.14158
Hk1	0.141579
Ube2e2	0.141434
Atg12	0.141398
Plekhg5	0.141398
Mapre1	0.141119
Chmp7	0.140877
Mrpl42	0.140837
Rbm27	0.140819
Ndufa1	0.140819
Ogfod2	0.140777
Fam50a	0.140714
Ppp2r5c	0.140711
Fam20a	0.140614
Abtb1	0.140606
Pgm2	0.140466
Snap23	0.14038
6430527G18Rik	0.14036
Alg12	0.140301
Ccdc90a	0.140253
Ralbp1	0.140246
Blvrb	0.140192
Il17ra	0.140184
Cdr2l	0.140157
Gphn	0.140113
Mef2d	0.140018
Hsdl1	0.140006
Rbpj	0.139985
Nol11	0.139981
Scap	0.139961
Exosc5	0.139959
Nudt16l1	0.139937
Plod3	0.13985
Cnot10	0.139807
Pycard	0.139802
Yeats4	0.139749
Med11	0.139647
Trim27	0.139624
Vgll3	0.1396
Tmem85	0.139573
Ptgir	0.139541
Col8a1	0.139489
Agpat4	0.139466
Mfap4	0.139462
Ccdc32	0.139446
Cic	0.139425
Gtl3	0.139362
Atp6v1e1	0.139331
Atg13	0.13931
Armc1	0.13928
Atg4b	0.13926
Tmem38b	0.139234
Ubac2	0.139159
H2-Ab1	0.139022
Phldb1	0.139012
Spr	0.138835
Herpud1	0.138824
Inmt	0.138741
Lbp	0.138688
Rabif	0.138542
Chic2	0.138489
Cox4nb	0.138443
Mavs	0.138315
App	0.138279
Grina	0.138215
Msl3	0.138175
Tnfsf12	0.138145
5930434B04Rik	0.13777
Plbd2	0.137753
Pygm	0.137634
Nsdhl	0.137628
Sh3bgrl3	0.137613
Amn1	0.137506
Snx13	0.137333
Ewsr1	0.137328
Diap2	0.137313
Phlda1	0.13728
Top3b	0.137158
Fndc1	0.137146
Hnrnpu	0.1371
6330549D23Rik	0.137075
Galk1	0.137045
Fam96a	0.136974
Cr1l	0.136913
Fxyd6	0.136891
Exosc1	0.136843
Il3ra	0.136665
Nxt1	0.136652
Cox7a2	0.136572
Siva1	0.13655
AI597479	0.136447
Slc30a9	0.136408
Riok1	0.136376
Commd6	0.136367
Bcl2l12	0.136261
Zfp143	0.136252
Bcas2	0.136168
Cln8	0.136062
Mon2	0.136039
Srxn1	0.136027
Mrps24	0.135994
Cnbp	0.135992
Vmp1	0.13599
Pigq	0.135951
Ubtf	0.135925
Fkbp14	0.135913
Dusp11	0.135905
Pcmtd1	0.135886
Lactb2	0.135707
Tmem111	0.135609
Paip2	0.135563
Ifngr2	0.135557
Scyl1	0.135551
Cs	0.135535
Pir	0.135448
Cbx1	0.135444
Mcee	0.135198
Ddx52	0.135187
Sphk2	0.135097
Men1	0.135084
Usp34	0.135081
Nudt2	0.135
Prkci	0.13494
Ubxn4	0.134903
Prune	0.134903
Eif3c	0.134849
BC013529	0.1348
Psmd11	0.134784
Guk1	0.134779
Calhm2	0.134762
Gtpbp4	0.134759
Ube3c	0.134734
Fam134a	0.134711
Socs5	0.134697
Tmem47	0.134599
Cog6	0.134523
Ppfibp1	0.134523
Bub3	0.134505
Nfe2l2	0.134476
Tmem147	0.134476
Gnl3	0.134436
Fntb	0.134374
Smg7	0.134352
Cyth2	0.13429
1700123O20Rik	0.134276
Ppil3	0.134256
Plk1s1	0.134222
Mrpl50	0.134199
Lonp1	0.134174
Mitd1	0.13417
Hspa12a	0.134157
Pttg1	0.134152
4930402H24Rik	0.134039
Gltscr2	0.133965
Itpr1	0.133958
Cct6a	0.133891
Yme1l1	0.133842
Rab3gap2	0.133422
Myc	0.133379
Armc8	0.133366
Trappc2	0.133358
Pik3r2	0.133353
Ddx56	0.133323
Txnl1	0.133286
Htra4	0.133273
Rrn3	0.133228
Fndc3a	0.133206
2210016L21Rik	0.132963
M6pr	0.132924
Ckap5	0.132893
Dap3	0.132859
Hmox1	0.132765
Cirbp	0.132532
St6galnac2	0.132512
Sykb	0.13246
Ormdl2	0.1322
Vit	0.132163
Trp53	0.132096
Parp6	0.132045
Fcho2	0.132037
Sdc1	0.131988
Nfkb2	0.131828
Tbca	0.131792
Mrpl21	0.131714
Camk2n1	0.131643
Gabpb1	0.13147
Mfn2	0.131411
Sfrp2	0.131336
Rnaseh2c	0.13133
Rps6	0.131281
Mark2	0.131226
Dapk3	0.131221
Polr3k	0.131178
Aen	0.131034
Arfip2	0.131015
Traf2	0.13099
1500031L02Rik	0.130955
Dcbld2	0.130889
Cdkn2c	0.130832
Cyc1	0.130799
Sun2	0.130789
Cetn3	0.130748
Dnajb9	0.130739
Rnf4	0.130478
Pdgfrb	0.130444
Adamts4	0.130438
Errfi1	0.130423
Mdk	0.130408
Psmg3	0.130376
Lrrk1	0.1303
Ssbp2	0.130223
Cope	0.130119
1700025G04Rik	0.130093
AW549877	0.130044
Tmem14c	0.130019
Ltbp3	0.130013
Slc24a6	0.129984
Ilkap	0.129955
St6galnac6	0.12995
Ccz1	0.129933
Ankrd27	0.129911
Ifi27l2a	0.129885
Inpp1	0.129866
Mad2l1bp	0.129771
Rab34	0.129752
Ireb2	0.129719
Cited2	0.129699
Mum1	0.129629
Egr2	0.129623
Uckl1	0.129522
Dapk2	0.129388
Prr13	0.129349
Rapgef5	0.129277
Psme3	0.129225
Plcb3	0.129194
Ube2l3	0.129164
1200014J11Rik	0.129141
Hic1	0.129093
Pgls	0.129087
Klc4	0.129077
Yipf4	0.129073
Ddx60	0.129019
Iws1	0.129012
Paics	0.128944
Cdc23	0.128925
Tgs1	0.1288
Fbxw8	0.128647
Trim28	0.12856
Anapc11	0.128482
Selm	0.128411
Commd8	0.128409
Repin1	0.128373
Amfr	0.128343
Slc25a32	0.12833
Trmt6	0.128108
Zfp637	0.12807
Lysmd2	0.128039
Stx12	0.128033
Acot2	0.128027
Rsad2	0.128009
Kdsr	0.127976
Tmcc1	0.127967
S100a6	0.127871
Ets1	0.127815
Cpped1	0.127806
Pdcl3	0.127783
Gm5424	0.12777
Eef1d	0.127664
Akr1e1	0.12765
Dlc1	0.127646
Sept9	0.127482
Lyrm2	0.127479
Bok	0.127374
Zmat2	0.127312
Ankrd54	0.127252
Myst2	0.127026
Apol10b	0.12693
Azi2	0.126915
Eps8	0.126867
Ctso	0.126847
Tfpt	0.126753
Tfdp1	0.126623
Tfg	0.126545
Trappc4	0.126542
Chn2	0.126537
Decr2	0.126504
Wipf1	0.126498
Zbtb1	0.126494
Tmem129	0.126364
Rbm43	0.126349
Eif3f	0.126289
Dusp1	0.126289
Txnl4a	0.12626
Gpatch8	0.126235
Abcd4	0.126228
Lyrm5	0.126126
Faim	0.126026
Lasp1	0.125994
Magt1	0.125955
2510006D16Rik	0.125907
Col14a1	0.125833
Cnst	0.1258
Ldha	0.125781
Nfs1	0.125771
Sp2	0.125729
Ppp1ca	0.12572
Tor1b	0.12568
Oas1a	0.125464
Snhg6	0.125428
Trim35	0.125426
Ebag9	0.125307
Ctdsp2	0.125248
Pafah1b2	0.125185
2310011J03Rik	0.125184
Rnf168	0.125123
Glt25d1	0.125108
2410006H16Rik	0.124938
Trib2	0.124909
Mrpl33	0.124876
Sec16a	0.124737
Rnpepl1	0.124726
Suds3	0.124646
Setd2	0.12464
Psmf1	0.124634
Polr2f	0.124506
Ndufa3	0.12447
Lsm6	0.124446
2810432L12Rik	0.12435
Mrpl12	0.124334
Chordc1	0.124307
Zfp511	0.12425
2010107E04Rik	0.124141
Snrpd2	0.124063
Dmpk	0.124012
Lin37	0.123938
Pgp	0.123884
Tiprl	0.123873
Eps15l1	0.1238
Xpo1	0.123743
Atg16l1	0.123728
Arrdc3	0.123662
Coq9	0.123659
G6pdx	0.123651
Topors	0.123643
Cox11	0.123604
Mif4gd	0.123588
Zfand6	0.123558
Sacm1l	0.123507
Napa	0.123486
Ppp1r15b	0.123432
Chchd6	0.123425
Zfp277	0.123422
Ppp2r5e	0.123414
Fam45a	0.123367
Nudcd2	0.123265
Tmem64	0.123185
Ddx27	0.123133
Fam160b1	0.123038
Cox7a2l	0.123038
[truncated: 5,179 more rows]
